# Supplementary material for: Aberrant ALOX5 Activation Correlates with HER2 Status and Mediates Breast Cancer Biological Activities through Multiple Mechanisms
Source: Biomed Res Int. 2020 Nov 10;2020:1703531. doi: 10.1155/2020/1703531 (PMC7673939; doi:10.1155/2020/1703531)
Supplement: Supplementary Materials — Supplementary Table 1: breast cancer patients' characteristics. [file 1703531.f1.zip]

Archive with 2 entries (2 files):
- Supplementary description.doc
- Supplementary file.doc
